# Supplementary material for: Prognostic Impact of Baseline Potassium Abnormalities in Patients with Heart Failure with Reduced Ejection Fraction: A Real-World Cohort Study
Source: Med Sci (Basel). 2026 Jul 18;14(3):402. doi: 10.3390/medsci14030402 (PMC13414006; doi:10.3390/medsci14030402)
Supplement: Supplementary file 1 [file medsci-14-00402-s001.zip]

Archive with 1 entries (1 files):
- medsci-4437668-supplementary.pdf
